# Supplementary material for: Identification and Heterologous Expression of the Kendomycin B Biosynthetic Gene Cluster from Verrucosispora sp. SCSIO 07399
Source: Mar Drugs. 2021 Nov 26;19(12):673. doi: 10.3390/md19120673 (PMC8708025; doi:10.3390/md19120673)
Supplement: Supplementary file 1 [file marinedrugs-19-00673-s001.zip]

Archive with 1 entries (1 files):
- marinedrugs-1465737-supplementary.pdf
